# Supplementary material for: Social attraction in Drosophila is regulated by the mushroom body and serotonergic system
Source: Nat Commun. 2020 Oct 22;11:5350. doi: 10.1038/s41467-020-19102-3 (PMC7582864; doi:10.1038/s41467-020-19102-3)
Supplement: Supplementary file 6 — Source Data [file 41467_2020_19102_MOESM6_ESM.xlsx]

## Sheet: Fig. 1C
	Fig. 1C
		Immobilized flies	-	10M	10F		-	10M	10F		ANOVA summary	D-F
		Test flies	males				females				F	33.15
											P value	<0.0001
			0.17	0.69	0.99		-0.38	0.98	0.89		P value summary	****
			-0.48	0.95	0.64		0.19	0.92	0.72		Significant diff. among means (P < 0.05)?	Yes
			0.55	0.83	0.92		-0.35	0.86	0.88		R square	0.5011
			0.62	0.82	0.64		0.19	0.81	0.65		Dunnett's multiple comparisons test	Mean Diff.	95.00% CI of diff.	Significant?	Summary	Adjusted P Value
			0.34	0.99	0.86		0.18	0.88	0.88		Column D vs. Column E	-0.5357	-0.7472 to -0.3241	Yes	****	0.0001
			0.16	0.72	0.85		0.25	0.86	0.81		Column D vs. Column F	-0.7374	-0.949 to -0.5258	Yes	****	0.0001
			-0.48	0.82	0.96		0.19	0.92	0.91
			0.51	0.9	0.81		-0.49	0.83	0.86		ANOVA summary	H-J
			0.35	0.89	0.97		0.43	0.8	0.93		F	51.7
			0.4	0.79	0.93		-0.42	0.93	0.78		P value	<0.0001
			0.14	0.87	0.8		0.16	0.79	0.89		P value summary	****
			-0.18	0.07	0.83		-0.13	0.54	0.4		Significant diff. among means (P < 0.05)?	Yes
			-0.04	-0.08	0.85		-0.19	0.39	0.66		R square	0.6104
			0.53	-0.29	0.65		-0.05	0.33	0.37		Dunnett's multiple comparisons test	Mean Diff.	95.00% CI of diff.	Significant?	Summary	Adjusted P Value
			-0.35	0.48	0.8		0.06	0.41	0.56		Column H vs. Column I	-0.6557	-0.8204 to -0.4909	Yes	****	0.0001
			-0.28	0.13	0.89		0.08	0.68	0.5		Column H vs. Column J	-0.6274	-0.7922 to -0.4626	Yes	****	0.0001
			-0.44	0.56	0.83		-0.11	0.3	0.6
			-0.01	0.42	0.74		0.14	0.31	0.31
			-0.47	0.65	0.81		-0.19	0.71	0.54
			0.28	0.64	0.46		0.21	0.39	0.2
			-0.31	0.3	0.75		0.24	0.76	0.16
			-0.35	0.54	0.05		0.02	0.27	0.47
			0.07	0.36	0.66		-0.12	0.32	0.37
		n=	23	23	23		23	23	23

## Sheet: Fig. 1D
	Fig. 1D
		Immobilized flies	-	10M	10F		-	10M	10F		-	10M	10F		-	10M	10F		-	10M	10F		ANOVA summary	D-F
			Canton S				Oregon-R				Berlin-k				w1118				yw				F	39.31
		Test flies	Canton S				Oregon-R				Berlin-k				w1118				yw				P value	<0.0001
																							P value summary	****
			-0.13	0.54	0.4		0.24	0.37	0.72		0.46	0.83	0.72		-0.02	0.55	0.57		-0.13	0.54	0.4		Significant diff. among means (P < 0.05)?	Yes
			-0.19	0.39	0.66		-0.54	0.57	0.53		-0.48	0.54	0.96		-0.25	0.6	0.66		-0.19	-0.04	0.66		R square	0.636
			-0.05	0.33	0.37		-0.07	0.19	0.53		-0.01	0.45	0.24		0.52	0.44	0.49		-0.05	0.39	-0.2		Dunnett's multiple comparisons test	Mean Diff.	95.00% CI of diff.	Significant?	Summary	Adjusted P Value
			0.06	0.41	0.56		-0.13	0.27	0.09		-0.15	0.55	0.51		0.14	0.57	0.68		0.06	0.33	0.37		Column D vs. Column E	-0.445	-0.5796 to -0.3104	Yes	****	0.0001
			0.08	0.68	0.5		0.41	-0.04	0.68		-0.07	0.38	0.38		0.03	0.49	0.44		0.08	0.41	0.56		Column D vs. Column F	-0.46	-0.5946 to -0.3254	Yes	****	0.0001
			-0.11	0.3	0.6		-0.18	0.46	0.88		-0.16	0.5	0.5		-0.23	0.44	0.62		-0.11	0.68	0.5
			0.14	0.31	0.31		-0.47	0.49	0.27		0.08	0.86	0.44		-0.12	0.45	0.64		0.14	0.3	-0.29		ANOVA summary	H-J
			-0.19	0.71	0.54		-0.02	0	0.57		0.94	0.89	0.99		0.08	0.59	0.68		-0.19	0.31	0.6		F	11.78
			0.21	0.39	0.2		0.6	0.94	0.66		-0.58	0.03	0.64		-0.12	0.33	0.43		0.21	0.71	0.31		P value	<0.0001
			0.28	0.59	0.89		0.11	0.95	0.11		0.77	0.58	-0.01		-0.12	0.16	0.45		-0.23	0.39	0.54		P value summary	****
			-0.17	0.21	0.12		0.11	0.43	0.09		-0.1	0.32	0.18		0.19	0.52	0.41		-0.45	0.47	0.36		Significant diff. among means (P < 0.05)?	Yes
			-0.25	0.5	0.36		-0.01	0.71	0.4		-0.14	0.26	0.45		-0.15	0.39	0.22		0.01	0.36	0.23		R square	0.3766
			0.31	0.34	0.39		-0.32	0.31	0.37		0.01	0.41	0.34		0.14	0.22	0.5		0.09	0.23	0.45		Dunnett's multiple comparisons test	Mean Diff.	95.00% CI of diff.	Significant?	Summary	Adjusted P Value
			-0.03	0.44	0.38		-0.06	0.46	0.21		-0.05	0.38	0.39		0.15	0.34	0.52		-0.1	0.56	0.33		Column H vs. Column I	-0.46	-0.7111 to -0.2089	Yes	***	0.0003
			-0.02	0.54	0.55										0.01	0.46	0.33		-0.13	0.55	0.52		Column H vs. Column J	-0.46	-0.7111 to -0.2089	Yes	***	0.0003
			0.03	0.41	0.5										0.13	0.38	0.14
																							ANOVA summary	L-N
		n=	16	16	16		14	14	14		14	14	14		16	16	16		16	16	16		F	9.141
																							P value	0.0006
																							P value summary	***
																							Significant diff. among means (P < 0.05)?	Yes
																							R square	0.3192
																							Dunnett's multiple comparisons test	Mean Diff.	95.00% CI of diff.	Significant?	Summary	Adjusted P Value
																							Column L vs. Column M	-0.4614	-0.742 to -0.1808	Yes	**	0.0011
																							Column L vs. Column N	-0.4436	-0.7242 to -0.163	Yes	**	0.0016
																							ANOVA summary	P-R
																							F	38.8
																							P value	<0.0001
																							P value summary	****
																							Significant diff. among means (P < 0.05)?	Yes
																							R square	0.633
																							Dunnett's multiple comparisons test	Mean Diff.	95.00% CI of diff.	Significant?	Summary	Adjusted P Value
																							Column P vs. Column Q	-0.4094	-0.5406 to -0.2782	Yes	****	0.0001
																							Column P vs. Column R	-0.4625	-0.5937 to -0.3313	Yes	****	0.0001
																							ANOVA summary	T-V
																							F	22.38
																							P value	<0.0001
																							P value summary	****
																							Significant diff. among means (P < 0.05)?	Yes
																							R square	0.5159
																							Dunnett's multiple comparisons test	Mean Diff.	95.00% CI of diff.	Significant?	Summary	Adjusted P Value
																							Column T vs. Column U	-0.4787	-0.6576 to -0.2997	Yes	****	0.0001
																							Column T vs. Column V	-0.422	-0.601 to -0.243	Yes	****	0.0001

## Sheet: Fig. 1E
	Fig. 1E
		Immobilized flies	-	10M	10F		-	10M	10F		-	10M	10F		-	10M	10F		-	10M	10F		ANOVA summary	D-F
			D. melanogaster				D. simulans				D. sechellia				D. yakuba				D. repleta				F	19.8
		Test flies	D. melanogaster				D. simulans				D. sechellia				D. yakuba				D. repleta				P value	<0.0001
																							P value summary	****
			0.16	0.69	0.52		0.21	0.31	0.53		-0.18	0.67	0.64		0.373852	0.95	0.4		0.079128	1	0.96		Significant diff. among means (P < 0.05)?	Yes
			-0.15	0.49	0.51		0.02	0.62	0.53		0.02	0.53	0.02		-0.05435	0.8	0.82		0.145051	0.91	0.63		R square	0.4681
			-0.41	0.53	0.33		-0.05	0.61	0.6		0.24	0.5	0.38		-0.27134	-0.06	0.76		0.164284	0.96	0.84		Dunnett's multiple comparisons test	Mean Diff.	95.00% CI of diff.	Significant?	Summary	Adjusted P Value
			-0.09	0.44	0.22		-0.24	0.65	0.72		-0.22	0.22	0.19		0.77423	0.72	0.8		-0.06001	0.99	0.68		Column D vs. Column E	-0.4431	-0.6315 to -0.2548	Yes	****	0.0001
			0.46	0.5	0.75		-0.18	0.89	0.17		-0.07	-0.03	0.75		0.079545	0.67	0.91		0.297223	0.94	0.96		Column D vs. Column F	-0.4556	-0.644 to -0.2673	Yes	****	0.0001
			0.31	0.6	0.63		0.33	0.43	0.59		-0.19	0.37	0.3		0.273408	0.81	0.6		0.29019	0.82	0.91
			-0.09	0.36	0.41		0.2	0.73	0.69		0.13	1	0.59		0.127386	0.51	0.69		-0.0802	0.86	0.99		ANOVA summary	H-J
			-0.01	0.41	0.58		-0.2	0.53	0.88		0.48	0.04	0.16		0.295683	0.73	0.66		-0.04527	0.89	0.92		F	35.68
			0.22	0.61	0.71		-0.11	0.98	0.66		0.64	0.8	1		0.29734	0.71	0.96		0.166271	0.91	0.89		P value	<0.0001
			0.34	0.22	0.36		0.24	0.7	0.49		0.11	0.73	1		-0.10213	0.7	0.62		-0.07847	0.89	0.91		P value summary	****
			-0.34	0.75	0.78		0.65	0.48	0.92		0.08	0.71	0.54		-0.48973	0.6	0.59		-0.07568	0.87	0.97		Significant diff. among means (P < 0.05)?	Yes
			0.4	0.6	0.53		0.07	0.27	0.36		0.09	0.24	0.21		-0.46403	0.84	0.73		0.357883	0.91	0.96		R square	0.6133
			0.01	0.76	0.46		-0.06	0.8	1		0.12	0.36	0.43		-0.33215	0.59	0.68		-0.14504	0.84	0.92		Dunnett's multiple comparisons test	Mean Diff.	95.00% CI of diff.	Significant?	Summary	Adjusted P Value
			0.54	0.06	0.22		0.34	0.61	0.83		0.06	0.25	0.46		0.393382	0.72	0.77		-0.1843	0.8	0.83		Column H vs. Column I	-0.5881	-0.7734 to -0.4029	Yes	****	0.0001
			0.08	0.73	0.73		-0.28	0.59	0.81			0.66	0.69		-0.31579	0.78	0.71		0.117172	0.82	0.72		Column H vs. Column J	-0.5988	-0.784 to -0.4135	Yes	****	0.0001
			0.01	0.78	0.99		-0.2	0.95	0.54						-0.4493	0.86	0.71		-0.03068	0.93	0.87
																							ANOVA summary	L-N
		n=	16	16	16		16	16	16		14	16	16		16	16	16		16	16	16		F	9.2
																							P value	0.0005
																							P value summary	***
																							Significant diff. among means (P < 0.05)?	Yes
																							R square	0.3098
																							Dunnett's multiple comparisons test	Mean Diff.	95.00% CI of diff.	Significant?	Summary	Adjusted P Value
																							Column L vs. Column M	-0.3764	-0.6138 to -0.139	Yes	**	0.0015
																							Column L vs. Column N	-0.3971	-0.6345 to -0.1597	Yes	***	0.0009
																							ANOVA summary	P-R
																							F	36.24
																							P value	<0.0001
																							P value summary	****
																							Significant diff. among means (P < 0.05)?	Yes
																							R square	0.617
																							Dunnett's multiple comparisons test	Mean Diff.	95.00% CI of diff.	Significant?	Summary	Adjusted P Value
																							Column P vs. Column Q	-0.6746	-0.8884 to -0.4609	Yes	****	0.0001
																							Column P vs. Column R	-0.7046	-0.9184 to -0.4909	Yes	****	0.0001
																							ANOVA summary	T-V
																							F	251.6
																							P value	<0.0001
																							P value summary	****
																							Significant diff. among means (P < 0.05)?	Yes
																							R square	0.9179
																							Dunnett's multiple comparisons test	Mean Diff.	95.00% CI of diff.	Significant?	Summary	Adjusted P Value
																							Column T vs. Column U	-0.8389	-0.9362 to -0.7417	Yes	****	0.0001
																							Column T vs. Column V	-0.8152	-0.9124 to -0.7179	Yes	****	0.0001

## Sheet: Fig. 2A
	Fig. 2A
		Immobilized flies	-	10		-	10		Unpaired t test	D vs E
		Test flies	Orco-/-			CS (-ant & palp)			P value	<0.0001
									P value summary	****
			-0.2266	0.1374		-0.2534	-0.2082		Significantly different (P < 0.05)?	Yes
			-0.4146	-0.14		-0.2304	0.9502		One- or two-tailed P value?	Two-tailed
			0.3384	-0.038		-0.0546	0.626		t, df	t=6.633 df=44
			-0.0674	0.4032		-0.423	0.592		Mean ± SEM of column D	-0.04337 ± 0.04275, n=18
			0.2588	0.263		0.0806	0.7162		Mean ± SEM of column E	0.3292 ± 0.03566, n=28
			-0.1992	0.2906		-0.0028	0.5696		Difference between means	0.3725 ± 0.05616
			-0.0954	0.4274		0.3732	0.269		95% confidence interval	0.2593 to 0.4857
			-0.1052	0.213		0.0906	0.2642		R squared (eta squared)	0.5
			0.032	0.5912		0.4052	0.415		F, DFn, Dfd	1.083, 27, 17
			-0.0862	0.3234		-0.1288	0.4044
			-0.0394	0.6396			0.472		Unpaired t test	G vs H
			-0.179	0.2424			0.6814		P value	0.0005
			0.1054	0.255			0.5838		P value summary	***
			0.0102	0.3516			-0.1144		Significantly different (P < 0.05)?	Yes
			0.1698	0.28			0.8776		One- or two-tailed P value?	Two-tailed
			-0.1062	0.7266			0.8526		t, df	t=3.901 df=28
			-0.0014	0.6128			0.6362		Mean ± SEM of column G	-0.01434 ± 0.08379, n=10
			-0.1746	0.3714			0.339		Mean ± SEM of column H	0.4501 ± 0.0728, n=20
				0.2134			0.0674		Difference between means	0.4645 ± 0.1191
				0.1984			0.0084		95% confidence interval	0.2206 to 0.7083
				0.261					R squared (eta squared)	0.3521
				0.4364					F, DFn, Dfd	1.51, 19, 9
				0.3904
				0.2422
				0.291
				0.4664
				0.5058
				0.261
		n=	18	28		10	20

## Sheet: Fig. 2B
	Fig. 2B
		Immobilized flies	-	10		-	10		Unpaired t test	D vs E
		Test flies	NorpAp33			CS (in darkness)			P value	<0.0001
									P value summary	****
			0.3304	0.5412		0.3894	0.6086		Significantly different (P < 0.05)?	Yes
			-0.021	0.2628		0.4418	0.4822		One- or two-tailed P value?	Two-tailed
			0.0148	0.6044		0.017	0.3422		t, df	t=5.447 df=25
			0.0272	0.5464		-0.1022	0.6386		Mean ± SEM of column D	0.07867 ± 0.08374, n=9
			0.101	0.7044		-0.309	0.321		Mean ± SEM of column E	0.4966 ± 0.03515, n=18
			0.4	0.4082		-0.2998	0.6974		Difference between means	0.4179 ± 0.07672
			-0.1462	0.4712		-0.179	0.6396		95% confidence interval	0.2599 to 0.5759
			-0.3586	0.363		0.1054	0.2424		R squared (eta squared)	0.5427
			0.3604	0.535		0.0102	0.255		F, DFn, Dfd	2.838, 8, 17
				0.2594		0.1698	0.3516
				0.335			0.7068		Unpaired t test	G vs H
				0.387			0.6596		P value	<0.0001
				0.4842			0.2742		P value summary	****
				0.6266			0.626		Significantly different (P < 0.05)?	Yes
				0.7956			0.6172		One- or two-tailed P value?	Two-tailed
				0.6572			0.4684		t, df	t=5.899 df=28
									Mean ± SEM of column G	0.02436 ± 0.08226, n=10
		n=	9	16		10	16		Mean ± SEM of column H	0.4802 ± 0.03647, n=20
									Difference between means	0.4559 ± 0.07727
									95% confidence interval	0.2976 to 0.6141
									R squared (eta squared)	0.5541
									F, DFn, Dfd	2.543, 9, 19

## Sheet: Fig. 2C
	Fig. 2C
		Immobilized flies	-	10		-	10		Unpaired t test	D vs E
		Test flies	iav1			CS (-arista)			P value	<0.0001
									P value summary	****
			-0.506	0.9812		-0.42	0.8952		Significantly different (P < 0.05)?	Yes
			0.0152	0.5804		0.0686	0.8		One- or two-tailed P value?	Two-tailed
			-0.0248	0.504		0.7964	0.8222		t, df	t=5.019 df=34
			0.5558	0.39		-0.2086	0.9164		Mean ± SEM of column D	0.0185 ± 0.08697, n=12
			0.4344	0.5018		-0.0342	0.5172		Mean ± SEM of column E	0.514 ± 0.05473, n=24
			-0.139	0.6408		-0.0276	0.5258		Difference between means	0.4955 ± 0.09874
			-0.34	0.465		0.1008	0.6078		95% confidence interval	0.2949 to 0.6962
			-0.165	-0.1666		0.1726	0.5432		R squared (eta squared)	0.4256
			-0.0034	0.2316		-0.0706	0.6348		F, DFn, Dfd	1.263, 11, 23
			0.2566	0.4066		-0.5004	0.4962
			0.1416	0.78		-0.2586	0.5102		Unpaired t test	G vs H
			-0.0034	0.4666		-0.164	0.5966		P value	<0.0001
				0.849		-0.2288	0.6482		P value summary	****
				0.8014		-0.1276	0.679		Significantly different (P < 0.05)?	Yes
				0.6296		-0.2322	0.6932		One- or two-tailed P value?	Two-tailed
				0.538		-0.0442	0.6064		t, df	t=11.72 df=58
				0.8952		-0.1338	0.8188		Mean ± SEM of column G	-0.04335 ± 0.06206, n=20
				0.396		0.315	0.8372		Mean ± SEM of column H	0.645 ± 0.02779, n=40
				0.7534		0.087	0.6766		Difference between means	0.6884 ± 0.05874
				0.6816		0.0432	0.6612		95% confidence interval	0.5708 to 0.806
				0.1716			0.9878		R squared (eta squared)	0.7031
				0.1366			0.7654		F, DFn, Dfd	2.493, 19, 39
				0.3916			0.1282
				0.3116			0.4524
							0.6172
							0.7396
							0.629
							0.7556
							0.6926
							0.2438
							0.4658
							0.5776
							0.753
							0.8422
							0.596
							0.5698
							0.8798
							0.6472
							0.6132
							0.3588
		n=	12	24		20	40

## Sheet: Fig. 2D
	Fig. 2D
		Immobilized flies	-	10		Unpaired t test	D vs E
		Test flies	PoxnΔm22			P value	0.0037
						P value summary	**
			-0.0074	-0.1912		Significantly different (P < 0.05)?	Yes
			0.1338	0.3514		One- or two-tailed P value?	Two-tailed
			0.0102	0.9294		t, df	t=3.25 df=22
			-0.1282	0.261		Mean ± SEM of column D	0.04305 ± 0.08252, n=8
			0.0702	0.4172		Mean ± SEM of column E	0.4884 ± 0.08713, n=16
			0.5598	0.512		Difference between means	0.4454 ± 0.137
			-0.14	0.9216		95% confidence interval	0.1612 to 0.7296
			-0.154	0.485		R squared (eta squared)	0.3244
				0.0592		F, DFn, Dfd	2.23, 15, 7
				0.6166
				0.887
				0.4434
				0.614
				0.5564
				0.9856
				-0.0338
		n=	8	16

## Sheet: Fig. 2E
	Fig. 2E
		Immobilized flies	-	10M	10F		-	10M	10F		-	10M	10F		-	10M	10F		ANOVA summary	D-F
		Test flies	CS				CS (-ant)				CS (in darkness)				CS (-ant & in darkness)				F	36.74
																			P value	<0.0001
			0.13	0.5334	0.4684		0.276667	0.5934	0.885		-0.1134	0.2416	0.5516		-0.045	0.1	0.1666		P value summary	****
			0.075	0.245	0.1884		-0.173333	0.2066	-0.0816		0.3334	0.61	0.7634		-0.0084	-0.3	0.35		Significant diff. among means (P < 0.05)?	Yes
			-0.01	0.66	0.6534		-0.246667	0.5016	0.36		-0.2566	0.0834	0.4466		-0.0866	0.0166	0.085		R square	0.6202
			-0.357	0.4064	0.4022		0.311667	0.142	0.3914		-0.085	0.29	0.0034		0.055	0.17	-0.1784		Dunnett's multiple comparisons test	Mean Diff.	95.00% CI of diff.	Significant?	Summary	Adjusted P Value
			-0.0266	0.475	0.6834		-0.0266	0.4416	0.38		-0.1884	0.3716	0.395		-0.0316	0.05	-0.16		Column D vs. Column E	-0.5843	-0.7624 to -0.4062	Yes	****	0.0001
			-0.02	0.1066	0.3034		-0.02	0.135	0.1516		-0.0234	0.305	0.2266		0.0934	0.1416	0.1534		Column D vs. Column F	-0.5736	-0.7517 to -0.3954	Yes	****	0.0001
			0.064	0.4052	0.555		0.0806	0.7162	0.8776		0.4418	0.4822	0.6596		-0.045	-0.05	0.0416
			0.077	0.679	0.5046		-0.0028	0.5696	0.8526		0.017	0.3422	0.2742		-0.0084	0.0334	0.1		ANOVA summary	H-J
			0.021159	0.645425	0.260721		0.080107	0.53864	0.272682		-0.33861	0.91748	0.783325		0.021939	0.578868	0.300168		F	22.37
			-0.49358	0.60925	0.768928		-0.58111	0.742951	0.598529		-0.463	0.420141	0.582395		0.298366	0.296465	0.589321		P value	<0.0001
			-0.44798	0.41837	0.823647		0.061085	0.829912	0.602657		0.226623	0.831861	0.659417		0.088824	-0.17276	0.018747		P value summary	****
			0.201995	0.780147	0.842039		0.066409	0.693538	0.85034		0.057297	0.31206	0.532695		-0.2206	-0.27519	-0.15842		Significant diff. among means (P < 0.05)?	Yes
			0.097764	0.768259	0.544437		0.154158	0.06388	0.273063		0.12404	0.661147	0.213134		0.247142	0.417384	0.438908		R square	0.4986
			-0.50207	0.417272	0.282832		-0.50313	0.657075	0.28027		-0.41461	0.889087	0.485118		0.070908	-0.01397	0.241667		Dunnett's multiple comparisons test	Mean Diff.	95.00% CI of diff.	Significant?	Summary	Adjusted P Value
			-0.17298	0.783747	0.267209		0.057537	0.644732	0.538625		-0.15291	0.042238	0.287946		0.086235	-0.0902	-0.01329		Column H vs. Column I	-0.5314	-0.7395 to -0.3234	Yes	****	0.0001
			0.190695	0.2435	0.455608		-0.02256	0.538462	0.664823		0.305941	0.365445	0.600919		-0.49177	-0.45303	-0.28908		Column H vs. Column J	-0.5241	-0.7322 to -0.316	Yes	****	0.0001
		n=	16	16	16		16	16	16		16	16	16		16	16	16		ANOVA summary	L-N
																			F	20.06
																			P value	<0.0001
																			P value summary	****
																			Significant diff. among means (P < 0.05)?	Yes
																			R square	0.4713
																			Dunnett's multiple comparisons test	Mean Diff.	95.00% CI of diff.	Significant?	Summary	Adjusted P Value
																			Column L vs. Column M	-0.481	-0.6852 to -0.2767	Yes	****	0.0001
																			Column L vs. Column N	-0.4997	-0.7039 to -0.2954	Yes	****	0.0001
																			ANOVA summary	P-R
																			F	0.8681
																			P value	0.4267
																			P value summary	ns
																			Significant diff. among means (P < 0.05)?	No
																			R square	0.03715
																			Dunnett's multiple comparisons test	Mean Diff.	95.00% CI of diff.	Significant?	Summary	Adjusted P Value
																			Column P vs. Column Q	-0.02655	-0.2136 to 0.1605	No	ns	0.9264
																			Column P vs. Column R	-0.1039	-0.2909 to 0.08318	No	ns	0.3492

## Sheet: Fig. 3B
	Fig. 3B
		Immobilized flies	10		10	10		10	10		10	10		10	10		10	10		10	10		10	10		10	10		10	10
		Test flies	CS/UAS-TNT-E		ok107/CS	ok107>TNT-E		MB247/CS	MB247>TNT-E		201y/CS	201y>TNT-E		NP1131/CS	NP1131>TNT-E		D52H/CS	D52H>TNT-E		17d/CS	17d>TNT-E		NP0383/CS	NP0383>TNT-E		NP3061/CS	NP3061>TNT-E		g0050/CS	g0050>TNT-E
																																Unpaired t test	F vs G
			0.7		0.3618	-0.1938		0.8746	-0.0524		0.2908	-0.3942		0.51	-0.06		0.56	-0.04		0.5832	0.972		0.6194	0.4452		0.57	0.35		0.63	0.2		P value	0.0206
			0.73		0.2312	0.0584		0.7286	-0.0378		0.7	-0.3676		0.48	0.01		0.65	0.15		0.7436	0.9672		0.771	0.5466		0.45	0.52		0.27	0.61		P value summary	*
			0.71		0.2722	0.7822		0.5758	-0.61		0.584	-0.6642		0.38	-0.2		0.71	-0.07		0.3552	0.3468		0.4068	0.5008		0.27	0.28		0.27	0.36		Significantly different (P < 0.05)?	Yes
			0.41		0.6116	0.8642		0.487	-0.113		0.6656	-0.252		0.52	-0.22		0.71	-0.05		0.676	0.3172		0.4664	0.4374		0.6	0.52		0.36	0.2		One- or two-tailed P value?	Two-tailed
			0.5		0.4082	0.0902		0.344	-0.2268		0.7224	-0.1784		0.26	0.07		0.66	-0.15		0.24	0.8172		0.2526	0.574		0.57	0.69		0.48	0.39		t, df	t=2.445 df=30
			0.5		0.558	0.4964		0.554	0.3102		0.7564	0.671		0.53	0.24		0.76	0.02		0.8518	0.382		0.4886	0.5186		0.33	0.56		0.32	0.47		Mean ± SEM of column F	0.45 ± 0.04726, n=16
			0.55		0.0532	0.1092		0.5766	0.0574		0.4088	0.0118		0.51	-0.08		0.7	0.21		0.3306	-0.1018		0.3866	0.5444		0.43	0.49		0.41	0.09		Mean ± SEM of column G	0.206 ± 0.0879, n=16
			0.44		0.689	0.369		0.5016	-0.0366		0.4754	0.348		0.58	-0.3		0.61	0.05		0.7548	0.0604		0.1324	0.461		0.43	0.39		0.26	0.4		Difference between means	-0.244 ± 0.0998
			0.49		0.3668	0.4538		0.5098	-0.0684		0.7976	-0.0804		0.63	-0.12		0.97	-0.01		0.3624	0.137		0.4524	0.3124		0.64	0.67		0.86	-0.04		95% confidence interval	-0.4478 to -0.0402
			0.56		0.5106	0.575		0.5302	-0.0798		0.5554	0.3122		0.83	-0.39		0.52	0.62		0.7546	0.4234		0.4214	0.1816		0.71	0.34		0.54	0.66		R squared (eta squared)	0.1662
			0.57		0.2552	0.1058		0.6348	-0.2228		0.4718	-0.0286		0.75	-0.17		0.83	-0.19		0.7196	0.8564		0.5632	-0.0774		0.45	0.65		0.84	0.3		F, DFn, Dfd	3.459, 15, 15
			0.31		0.6152	0.2466		0.4452	0.3736		0.5106	0.1268		0.74	-0.36		0.97	-0.14		0.7224	0.5326		0.517	0.4982		-0.27	0.66		0.47	0.21
			0.44		0.4486	-0.0874		0.6654	-0.0804		0.3552	0.2726		0.79	-0.08		0.81	0.21		0.4746	0.743		0.554	-0.0372		0.58	0.79		0.82	0.76		Unpaired t test	I vs J
			0.42		0.7736	-0.1402		0.532	0.1292		0.676	0.63		0.81	-0.4		0.77	0.03		0.6184	0.5212		0.2064	0.0126		0.65	0.35		-0.73	0.22		P value	<0.0001
			0.41		0.4794	-0.2388		0.5246	-0.4794		0.5002	-0.0922		0.89	-0.07		0.86	-0.13		0.5824	0.6512		0.3684	0.5364		0.82	0.95		0.27	0.66		P value summary	****
			0.2		0.5654	-0.195		0.317	0.4262		0.6154	0.317		0.9	-0.14		0.59	0.12		0.6282	0.1704		0.368	0.557		0.57	0.6		0.72	0.72		Significantly different (P < 0.05)?	Yes
									-0.0968		0.4832	0.4568									0.7602											One- or two-tailed P value?	Two-tailed
									0.0896		0.4902	0.3362									0.8168											t, df	t=8.126 df=34
									-0.0004		0.3086	-0.1278									0.6772											Mean ± SEM of column I	0.5501 ± 0.03392, n=16
									0.2296		0.476	0.303									0.6366											Mean ± SEM of column J	-0.02444 ± 0.05699, n=20
											0.706																					Difference between means	-0.5745 ± 0.0707
											0.4722																					95% confidence interval	-0.7182 to -0.4308
											0.552																					R squared (eta squared)	0.6601
											0.4188																					F, DFn, Dfd	3.529, 19, 15
		n=	16		16	16		16	20		24	20		16	16		16	16		16	20		16	16		16	16		16	16		Unpaired t test	L vs M
																																P value	<0.0001
																																P value summary	****
																																Significantly different (P < 0.05)?	Yes
																																One- or two-tailed P value?	Two-tailed
																																t, df	t=5.849 df=42
																																Mean ± SEM of column L	0.5414 ± 0.02853, n=24
																																Mean ± SEM of column M	0.08 ± 0.07949, n=20
																																Difference between means	-0.4614 ± 0.07888
																																95% confidence interval	-0.6205 to -0.3022
																																R squared (eta squared)	0.4489
																																F, DFn, Dfd	6.471, 19, 23
																																Unpaired t test	O vs P
																																P value	<0.0001
																																P value summary	****
																																Significantly different (P < 0.05)?	Yes
																																One- or two-tailed P value?	Two-tailed
																																t, df	t=12.08 df=30
																																Mean ± SEM of column O	0.6319 ± 0.04744, n=16
																																Mean ± SEM of column P	-0.1419 ± 0.04305, n=16
																																Difference between means	-0.7738 ± 0.06407
																																95% confidence interval	-0.9046 to -0.6429
																																R squared (eta squared)	0.8294
																																F, DFn, Dfd	1.214, 15, 15
																																Unpaired t test	R vs S
																																P value	<0.0001
																																P value summary	****
																																Significantly different (P < 0.05)?	Yes
																																One- or two-tailed P value?	Two-tailed
																																t, df	t=11.51 df=30
																																Mean ± SEM of column R	0.73 ± 0.0336, n=16
																																Mean ± SEM of column S	0.03938 ± 0.04969, n=16
																																Difference between means	-0.6906 ± 0.05999
																																95% confidence interval	-0.8131 to -0.5681
																																R squared (eta squared)	0.8154
																																F, DFn, Dfd	2.187, 15, 15
																																Unpaired t test	U vs V
																																P value	0.5491
																																P value summary	ns
																																Significantly different (P < 0.05)?	No
																																One- or two-tailed P value?	Two-tailed
																																t, df	t=0.6051 df=34
																																Mean ± SEM of column U	0.5874 ± 0.04566, n=16
																																Mean ± SEM of column V	0.5344 ± 0.06919, n=20
																																Difference between means	-0.05301 ± 0.08761
																																95% confidence interval	-0.2311 to 0.125
																																R squared (eta squared)	0.01065
																																F, DFn, Dfd	2.87, 19, 15
																																Unpaired t test	X vs Y
																																P value	0.3914
																																P value summary	ns
																																Significantly different (P < 0.05)?	No
																																One- or two-tailed P value?	Two-tailed
																																t, df	t=0.8696 df=30
																																Mean ± SEM of column X	0.4359 ± 0.03967, n=16
																																Mean ± SEM of column Y	0.3757 ± 0.05672, n=16
																																Difference between means	-0.06019 ± 0.06921
																																95% confidence interval	-0.2015 to 0.08116
																																R squared (eta squared)	0.02459
																																F, DFn, Dfd	2.044, 15, 15
																																Unpaired t test	AA vs AB
																																P value	0.4168
																																P value summary	ns
																																Significantly different (P < 0.05)?	No
																																One- or two-tailed P value?	Two-tailed
																																t, df	t=0.8233 df=30
																																Mean ± SEM of column AA	0.4875 ± 0.06146, n=16
																																Mean ± SEM of column AB	0.5506 ± 0.04584, n=16
																																Difference between means	0.06313 ± 0.07668
																																95% confidence interval	-0.09347 to 0.2197
																																R squared (eta squared)	0.02209
																																F, DFn, Dfd	1.798, 15, 15
																																Unpaired t test	AD vs AE
																																P value	0.7471
																																P value summary	ns
																																Significantly different (P < 0.05)?	No
																																One- or two-tailed P value?	Two-tailed
																																t, df	t=0.3255 df=30
																																Mean ± SEM of column AD	0.4244 ± 0.09384, n=16
																																Mean ± SEM of column AE	0.3881 ± 0.05999, n=16
																																Difference between means	-0.03625 ± 0.1114
																																95% confidence interval	-0.2637 to 0.1912
																																R squared (eta squared)	0.003518
																																F, DFn, Dfd	2.447, 15, 15

## Sheet: Fig. 3C
	Fig. 3C
		Immobilized flies	10		10	10		10	10		10	10		10	10
		Test flies	CS/UAS-TNT-E		c232/CS	c232 >TNT-E		c819/CS	c819>TNT-E		c42/CS	c42>TNT-E		c547/CS	c547>TNT-E
																	Unpaired t test	F vs G
			0.51		0.725	0.8438		0.6238	0.304		0.4128	0.3868		0.7972	0.6402		P value	0.6112
			0.43		0.7214	0.6606		0.5568	0.2682		0.5224	0.2644		0.198	0.3748		P value summary	ns
			0.46		0.556	-0.0664		0.6362	0.5286		0.5134	0.3638		0.4752	0.7038		Significantly different (P < 0.05)?	No
			0.54		0.7162	0.2758		0.7576	0.6148		0.3988	0.3682		0.2274	0.6568		One- or two-tailed P value?	Two-tailed
			0.94		0.317	0.3262		0.4394	0.7594		0.5114	0.482		0.6982	0.407		t, df	t=0.5138 df=30
			0.93		0.657	0.5586		0.6226	0.814		0.5428	0.2644		0.5394	0.7818		Mean ± SEM of column F	0.6407 ± 0.03209, n=16
			0.58		0.6304	0.6058		0.3338	0.9354		0.624	0.2694		0.4712	0.5758		Mean ± SEM of column G	0.5994 ± 0.07367, n=16
			0.57		0.5496	0.1532		0.4428	0.613		0.695	0.3974		0.6034	0.5998		Difference between means	-0.04129 ± 0.08036
			0.28		0.7562	0.8354		0.486	0.5288		0.5204	0.4774		0.7828	0.7516		95% confidence interval	-0.2054 to 0.1228
			0.48		0.8346	0.979		0.4058	0.7664		0.0924	0.3762		0.3674	0.6354		R squared (eta squared)	0.008723
			0.47		0.4904	0.8254		0.6312	0.1346		0.6256	0.5554		0.3516	0.4912		F, DFn, Dfd	5.269, 15, 15
			0.57		0.5886	0.5606		0.7112	0.747		0.4046	0.335		0.4082	0.6928
			0.21		0.7114	0.8232		0.8476	0.3478		0.183	0.2216		0.8866	0.578		Unpaired t test	I vs J
			0.59		0.5426	0.8576		0.8554	0.3466		0.4492	0.3788		0.6416	0.2392		P value	0.3114
			0.28		0.7536	0.5438		0.6012	0.3276		0.5432	0.6256		0.537	0.5372		P value summary	ns
			0.21		0.701	0.8078		0.5752	0.337		0.409	0.4338			0.6262		Significantly different (P < 0.05)?	No
																	One- or two-tailed P value?	Two-tailed
		n=	16		16	16		16	16		16	16		15	16		t, df	t=1.03 df=30
																	Mean ± SEM of column I	0.5954 ± 0.03771, n=16
																	Mean ± SEM of column J	0.5233 ± 0.05898, n=16
																	Difference between means	-0.07209 ± 0.07001
																	95% confidence interval	-0.2151 to 0.07089
																	R squared (eta squared)	0.03414
																	F, DFn, Dfd	2.446, 15, 15
																	Unpaired t test	L vs M
																	P value	0.1104
																	P value summary	ns
																	Significantly different (P < 0.05)?	No
																	One- or two-tailed P value?	Two-tailed
																	t, df	t=1.645 df=30
																	Mean ± SEM of column L	0.4655 ± 0.0387, n=16
																	Mean ± SEM of column M	0.3875 ± 0.02737, n=16
																	Difference between means	-0.07799 ± 0.0474
																	95% confidence interval	-0.1748 to 0.01882
																	R squared (eta squared)	0.08276
																	F, DFn, Dfd	1.999, 15, 15
																	Unpaired t test	O vs P
																	P value	0.4513
																	P value summary	ns
																	Significantly different (P < 0.05)?	No
																	One- or two-tailed P value?	Two-tailed
																	t, df	t=0.7636 df=29
																	Mean ± SEM of column O	0.5323 ± 0.05301, n=15
																	Mean ± SEM of column P	0.5807 ± 0.03601, n=16
																	Difference between means	0.04838 ± 0.06336
																	95% confidence interval	-0.0812 to 0.178
																	R squared (eta squared)	0.01971
																	F, DFn, Dfd	2.031, 14, 15

[truncated: 53 more sheets: Fig. 3D, Fig. 3E, Fig. 3F, Fig. 3G, Fig. 3H, Fig. 3J, Fig. 4B, Fig. 4C, Fig. 4D, Fig. 5B, Fig. 5D, Fig. 5G, Fig. 6A, Fig. 6F, Fig. 6G, Fig. 6I, Fig. S1B, Fig. S1C, Fig. S1D, Fig. S1E …]
